# Supplementary material for: Addressing Missing Data Challenges in Geriatric Health Monitoring: A Study of Statistical and Machine Learning Imputation Methods
Source: Sensors (Basel). 2025 Jan 21;25(3):614. doi: 10.3390/s25030614 (PMC11820420; doi:10.3390/s25030614)
Supplement: Supplementary file 1 [file sensors-25-00614-s001.zip]

Archive with 13 entries (12 files):
- anova_results_MAR.csv
- anova_results_MCAR.csv
- anova_results_mnar.csv
- pairwise_results_MAR.csv
- pairwise_results_MCAR.csv
- pairwise_results_mnar.csv
- __MACOSX/
- __MACOSX/._anova_results_MAR.csv
- __MACOSX/._anova_results_MCAR.csv
- __MACOSX/._anova_results_mnar.csv
- __MACOSX/._pairwise_results_MAR.csv
- __MACOSX/._pairwise_results_MCAR.csv
- __MACOSX/._pairwise_results_mnar.csv
