# Supplementary material for: Addressing Missing Data Challenges in Geriatric Health Monitoring: A Study of Statistical and Machine Learning Imputation Methods
Source: Sensors (Basel). 2025 Jan 21;25(3):614. doi: 10.3390/s25030614 (PMC11820420; doi:10.3390/s25030614)
Supplement: Supplementary file 1 [file sensors-25-00614-s001.zip › anova_results_MAR.csv]

Metric	F-Statistic	p-Value
MSE	178.45294481090377	1.3453976143856413e-26
MAE	157.68203768410152	1.1666051422330236e-25
R2	123.87771550845801	7.671262232298957e-24
