# Supplementary material for: Addressing Missing Data Challenges in Geriatric Health Monitoring: A Study of Statistical and Machine Learning Imputation Methods
Source: Sensors (Basel). 2025 Jan 21;25(3):614. doi: 10.3390/s25030614 (PMC11820420; doi:10.3390/s25030614)
Supplement: Supplementary file 1 [file sensors-25-00614-s001.zip › anova_results_MCAR.csv]

Metric	F-Statistic	p-Value
MSE	60.841139161785435	1.3195560565052654e-18
MAE	236.77915737731	9.399290958043399e-29
R2	53.68965690994596	1.0359636351378393e-17
