# Supplementary material for: Addressing Missing Data Challenges in Geriatric Health Monitoring: A Study of Statistical and Machine Learning Imputation Methods
Source: Sensors (Basel). 2025 Jan 21;25(3):614. doi: 10.3390/s25030614 (PMC11820420; doi:10.3390/s25030614)
Supplement: Supplementary file 1 [file sensors-25-00614-s001.zip › anova_results_mnar.csv]

Metric	F-Statistic	p-Value
MSE	195.56812893162964	2.7065348513459627e-27
MAE	346.0533199314068	1.1485823134666493e-31
R2	625.7120776488341	3.0343982508247015e-36
