# Supplementary material for: Addressing Missing Data Challenges in Geriatric Health Monitoring: A Study of Statistical and Machine Learning Imputation Methods
Source: Sensors (Basel). 2025 Jan 21;25(3):614. doi: 10.3390/s25030614 (PMC11820420; doi:10.3390/s25030614)
Supplement: Supplementary file 1 [file sensors-25-00614-s001.zip › pairwise_results_MAR.csv]

Metric	Method 1	Method 2	p-Value	Significant
MSE	Expectation_Maximization	Matrix_Completion_SVD	1.1985248406583277e-05	Yes
MSE	Expectation_Maximization	Matrix_Completion_SoftImpute	0.17361006255313194	No
MSE	Expectation_Maximization	Bayesian_Network	0.00017935833172246792	Yes
MSE	Expectation_Maximization	KNN	0.0014265824161654814	Yes
MSE	Expectation_Maximization	SVM	0.004501614668413428	Yes
MSE	Expectation_Maximization	GAIN	1.0	No
MSE	Expectation_Maximization	VAE	1.0	No
MSE	Expectation_Maximization	GRU	1.0	No
MSE	Matrix_Completion_SVD	Matrix_Completion_SoftImpute	3.8890208658365436e-05	Yes
MSE	Matrix_Completion_SVD	Bayesian_Network	0.002127859796521542	Yes
MSE	Matrix_Completion_SVD	KNN	9.981818614212712e-07	Yes
MSE	Matrix_Completion_SVD	SVM	1.2621839194748064e-06	Yes
MSE	Matrix_Completion_SVD	GAIN	7.788425477741639e-06	Yes
MSE	Matrix_Completion_SVD	VAE	8.274849544494501e-06	Yes
MSE	Matrix_Completion_SVD	GRU	3.5800285577340347e-06	Yes
MSE	Matrix_Completion_SoftImpute	Bayesian_Network	0.0024072196489150705	Yes
MSE	Matrix_Completion_SoftImpute	KNN	2.5928706319157452e-05	Yes
MSE	Matrix_Completion_SoftImpute	SVM	5.2604106937363166e-05	Yes
MSE	Matrix_Completion_SoftImpute	GAIN	0.01464294878730216	Yes
MSE	Matrix_Completion_SoftImpute	VAE	0.16652720115690994	No
MSE	Matrix_Completion_SoftImpute	GRU	0.0026731873883551922	Yes
MSE	Bayesian_Network	KNN	1.2371156083729893e-06	Yes
MSE	Bayesian_Network	SVM	1.8089124589518152e-06	Yes
MSE	Bayesian_Network	GAIN	7.961218866856208e-05	Yes
MSE	Bayesian_Network	VAE	7.051595801369857e-05	Yes
MSE	Bayesian_Network	GRU	1.21245027066089e-05	Yes
MSE	KNN	SVM	1.0	No
MSE	KNN	GAIN	0.1264135795245685	No
MSE	KNN	VAE	8.523266503726176e-06	Yes
MSE	KNN	GRU	6.620701688263975e-05	Yes
MSE	SVM	GAIN	0.5995983240654268	No
MSE	SVM	VAE	2.1093437024334733e-05	Yes
MSE	SVM	GRU	0.00027917156529458267	Yes
MSE	GAIN	VAE	0.22223130914190065	No
MSE	GAIN	GRU	1.0	No
MSE	VAE	GRU	0.017673806352501317	Yes
MAE	Expectation_Maximization	Matrix_Completion_SVD	2.9691003468406013e-06	Yes
MAE	Expectation_Maximization	Matrix_Completion_SoftImpute	0.03674158917193098	Yes
MAE	Expectation_Maximization	Bayesian_Network	0.0001839147566535683	Yes
MAE	Expectation_Maximization	KNN	0.003322378361833173	Yes
MAE	Expectation_Maximization	SVM	0.007818390752995718	Yes
MAE	Expectation_Maximization	GAIN	1.0	No
MAE	Expectation_Maximization	VAE	1.0	No
MAE	Expectation_Maximization	GRU	1.0	No
MAE	Matrix_Completion_SVD	Matrix_Completion_SoftImpute	6.891512836513635e-05	Yes
MAE	Matrix_Completion_SVD	Bayesian_Network	0.0006342429634132521	Yes
MAE	Matrix_Completion_SVD	KNN	1.8710388527341704e-08	Yes
MAE	Matrix_Completion_SVD	SVM	7.367825678890103e-09	Yes
MAE	Matrix_Completion_SVD	GAIN	6.897726988786656e-06	Yes
MAE	Matrix_Completion_SVD	VAE	3.1432760035870407e-07	Yes
MAE	Matrix_Completion_SVD	GRU	7.117296060624595e-08	Yes
MAE	Matrix_Completion_SoftImpute	Bayesian_Network	0.048542428422252835	Yes
MAE	Matrix_Completion_SoftImpute	KNN	3.533866568435343e-05	Yes
MAE	Matrix_Completion_SoftImpute	SVM	4.1150735458430475e-05	Yes
MAE	Matrix_Completion_SoftImpute	GAIN	0.024800841278703075	Yes
MAE	Matrix_Completion_SoftImpute	VAE	0.12967904339634342	No
MAE	Matrix_Completion_SoftImpute	GRU	0.009357440512292692	Yes
MAE	Bayesian_Network	KNN	3.88707815319964e-07	Yes
MAE	Bayesian_Network	SVM	2.0611939654251267e-07	Yes
MAE	Bayesian_Network	GAIN	0.00028785803715606446	Yes
MAE	Bayesian_Network	VAE	5.296022898584707e-05	Yes
MAE	Bayesian_Network	GRU	7.158695714798457e-06	Yes
MAE	KNN	SVM	1.0	No
MAE	KNN	GAIN	0.046125703403634796	Yes
MAE	KNN	VAE	9.740578982585459e-06	Yes
MAE	KNN	GRU	1.995781502909711e-05	Yes
MAE	SVM	GAIN	0.15893165777562174	No
MAE	SVM	VAE	3.0949981299104955e-06	Yes
MAE	SVM	GRU	3.2975902078273963e-06	Yes
MAE	GAIN	VAE	0.488046720482585	No
MAE	GAIN	GRU	1.0	No
MAE	VAE	GRU	0.12783361715924246	No
R2	Expectation_Maximization	Matrix_Completion_SVD	0.00017953900077840196	Yes
R2	Expectation_Maximization	Matrix_Completion_SoftImpute	0.20824155769761146	No
R2	Expectation_Maximization	Bayesian_Network	2.2758957514966192e-05	Yes
R2	Expectation_Maximization	KNN	0.0035452796707541178	Yes
R2	Expectation_Maximization	SVM	0.007265365481379281	Yes
R2	Expectation_Maximization	GAIN	1.0	No
R2	Expectation_Maximization	VAE	1.0	No
R2	Expectation_Maximization	GRU	1.0	No
R2	Matrix_Completion_SVD	Matrix_Completion_SoftImpute	0.0005051330300962757	Yes
R2	Matrix_Completion_SVD	Bayesian_Network	0.012127371527115696	Yes
R2	Matrix_Completion_SVD	KNN	2.188520764709779e-05	Yes
R2	Matrix_Completion_SVD	SVM	2.5935640085916746e-05	Yes
R2	Matrix_Completion_SVD	GAIN	0.00010536710607039087	Yes
R2	Matrix_Completion_SVD	VAE	0.0001492877302386403	Yes
R2	Matrix_Completion_SVD	GRU	7.507394062587354e-05	Yes
R2	Matrix_Completion_SoftImpute	Bayesian_Network	6.894745512070381e-05	Yes
R2	Matrix_Completion_SoftImpute	KNN	2.308564649022298e-05	Yes
R2	Matrix_Completion_SoftImpute	SVM	2.305885096746426e-05	Yes
R2	Matrix_Completion_SoftImpute	GAIN	0.020640238874839165	Yes
R2	Matrix_Completion_SoftImpute	VAE	0.07189085072495555	No
R2	Matrix_Completion_SoftImpute	GRU	0.0018548021499399446	Yes
R2	Bayesian_Network	KNN	5.681640451200013e-09	Yes
R2	Bayesian_Network	SVM	6.981525216158018e-10	Yes
R2	Bayesian_Network	GAIN	1.983253525659895e-05	Yes
R2	Bayesian_Network	VAE	2.4179682838305388e-08	Yes
R2	Bayesian_Network	GRU	1.8452580801529595e-08	Yes
R2	KNN	SVM	1.0	No
R2	KNN	GAIN	0.24755590860935042	No
R2	KNN	VAE	6.048909678041197e-06	Yes
R2	KNN	GRU	0.0002925745041899261	Yes
R2	SVM	GAIN	0.8401172372990371	No
R2	SVM	VAE	1.1021510494744115e-06	Yes
R2	SVM	GRU	0.0002080487786536386	Yes
R2	GAIN	VAE	0.3257256300383559	No
R2	GAIN	GRU	1.0	No
R2	VAE	GRU	0.005861078567102055	Yes
