# Supplementary material for: Addressing Missing Data Challenges in Geriatric Health Monitoring: A Study of Statistical and Machine Learning Imputation Methods
Source: Sensors (Basel). 2025 Jan 21;25(3):614. doi: 10.3390/s25030614 (PMC11820420; doi:10.3390/s25030614)
Supplement: Supplementary file 1 [file sensors-25-00614-s001.zip › pairwise_results_MCAR.csv]

Metric	Method 1	Method 2	p-Value	Significant
MSE	Expectation_Maximization	Matrix_Completion_SVD	0.1065688137198091	No
MSE	Expectation_Maximization	Matrix_Completion_SoftImpute	0.014176702057872484	Yes
MSE	Expectation_Maximization	Bayesian_Network	2.5610285341239498e-05	Yes
MSE	Expectation_Maximization	KNN	0.000921157752972434	Yes
MSE	Expectation_Maximization	SVM	0.0008133066086713582	Yes
MSE	Expectation_Maximization	GAIN	0.095859552688385	No
MSE	Expectation_Maximization	VAE	1.0	No
MSE	Expectation_Maximization	GRU	1.0	No
MSE	Matrix_Completion_SVD	Matrix_Completion_SoftImpute	1.0	No
MSE	Matrix_Completion_SVD	Bayesian_Network	0.049167527924637494	Yes
MSE	Matrix_Completion_SVD	KNN	0.00928839826369914	Yes
MSE	Matrix_Completion_SVD	SVM	0.010645336915933628	Yes
MSE	Matrix_Completion_SVD	GAIN	1.0	No
MSE	Matrix_Completion_SVD	VAE	0.10361204041349413	No
MSE	Matrix_Completion_SVD	GRU	0.06802698958835961	No
MSE	Matrix_Completion_SoftImpute	Bayesian_Network	0.00012081565219854138	Yes
MSE	Matrix_Completion_SoftImpute	KNN	3.0828759783267216e-05	Yes
MSE	Matrix_Completion_SoftImpute	SVM	2.5344734912167048e-05	Yes
MSE	Matrix_Completion_SoftImpute	GAIN	1.0	No
MSE	Matrix_Completion_SoftImpute	VAE	0.01575892267803278	Yes
MSE	Matrix_Completion_SoftImpute	GRU	0.011618802828889893	Yes
MSE	Bayesian_Network	KNN	5.8894076975514415e-06	Yes
MSE	Bayesian_Network	SVM	6.060308330361762e-06	Yes
MSE	Bayesian_Network	GAIN	0.002201120550659795	Yes
MSE	Bayesian_Network	VAE	2.611447209010692e-05	Yes
MSE	Bayesian_Network	GRU	2.467407312341732e-05	Yes
MSE	KNN	SVM	1.0	No
MSE	KNN	GAIN	0.002810380179085824	Yes
MSE	KNN	VAE	0.0015677387562529146	Yes
MSE	KNN	GRU	0.03411117989251832	Yes
MSE	SVM	GAIN	0.00326454185782345	Yes
MSE	SVM	VAE	0.0015201903660464428	Yes
MSE	SVM	GRU	0.04682816787028453	Yes
MSE	GAIN	VAE	0.09323450937812058	No
MSE	GAIN	GRU	0.05401238002131834	No
MSE	VAE	GRU	1.0	No
MAE	Expectation_Maximization	Matrix_Completion_SVD	0.05434769785402525	No
MAE	Expectation_Maximization	Matrix_Completion_SoftImpute	0.006507900778044635	Yes
MAE	Expectation_Maximization	Bayesian_Network	1.472233953829617e-07	Yes
MAE	Expectation_Maximization	KNN	8.115378402052022e-05	Yes
MAE	Expectation_Maximization	SVM	3.587136501436198e-05	Yes
MAE	Expectation_Maximization	GAIN	0.009130015239890363	Yes
MAE	Expectation_Maximization	VAE	1.0	No
MAE	Expectation_Maximization	GRU	1.0	No
MAE	Matrix_Completion_SVD	Matrix_Completion_SoftImpute	1.0	No
MAE	Matrix_Completion_SVD	Bayesian_Network	1.9556122039787076e-05	Yes
MAE	Matrix_Completion_SVD	KNN	7.92322931574416e-05	Yes
MAE	Matrix_Completion_SVD	SVM	5.276777172370229e-05	Yes
MAE	Matrix_Completion_SVD	GAIN	1.0	No
MAE	Matrix_Completion_SVD	VAE	0.02713147986056981	Yes
MAE	Matrix_Completion_SVD	GRU	0.00976366206618945	Yes
MAE	Matrix_Completion_SoftImpute	Bayesian_Network	1.40008805399565e-06	Yes
MAE	Matrix_Completion_SoftImpute	KNN	2.417768385395197e-06	Yes
MAE	Matrix_Completion_SoftImpute	SVM	1.3494200637523935e-06	Yes
MAE	Matrix_Completion_SoftImpute	GAIN	1.0	No
MAE	Matrix_Completion_SoftImpute	VAE	0.0030738827592727185	Yes
MAE	Matrix_Completion_SoftImpute	GRU	0.000753087526651916	Yes
MAE	Bayesian_Network	KNN	6.111988416613674e-09	Yes
MAE	Bayesian_Network	SVM	4.37317435355778e-09	Yes
MAE	Bayesian_Network	GAIN	2.109824942821926e-06	Yes
MAE	Bayesian_Network	VAE	1.3278502659485946e-07	Yes
MAE	Bayesian_Network	GRU	6.835918775340277e-08	Yes
MAE	KNN	SVM	1.0	No
MAE	KNN	GAIN	4.4489423847127955e-06	Yes
MAE	KNN	VAE	0.00021518245962314847	Yes
MAE	KNN	GRU	0.0002846295466390507	Yes
MAE	SVM	GAIN	2.5929107837032186e-06	Yes
MAE	SVM	VAE	9.279131565051262e-05	Yes
MAE	SVM	GRU	0.00010760610892062609	Yes
MAE	GAIN	VAE	0.004331310898039152	Yes
MAE	GAIN	GRU	0.0011466069114253207	Yes
MAE	VAE	GRU	1.0	No
R2	Expectation_Maximization	Matrix_Completion_SVD	0.526434643127897	No
R2	Expectation_Maximization	Matrix_Completion_SoftImpute	0.24939586540475744	No
R2	Expectation_Maximization	Bayesian_Network	1.0752145604762305e-06	Yes
R2	Expectation_Maximization	KNN	0.03231244722056498	Yes
R2	Expectation_Maximization	SVM	0.03728401068278533	Yes
R2	Expectation_Maximization	GAIN	0.01282552654569069	Yes
R2	Expectation_Maximization	VAE	1.0	No
R2	Expectation_Maximization	GRU	1.0	No
R2	Matrix_Completion_SVD	Matrix_Completion_SoftImpute	1.0	No
R2	Matrix_Completion_SVD	Bayesian_Network	0.1635670915271582	No
R2	Matrix_Completion_SVD	KNN	0.05970801967957086	No
R2	Matrix_Completion_SVD	SVM	0.06669624185912591	No
R2	Matrix_Completion_SVD	GAIN	1.0	No
R2	Matrix_Completion_SVD	VAE	0.42548588288684847	No
R2	Matrix_Completion_SVD	GRU	0.2757651576811981	No
R2	Matrix_Completion_SoftImpute	Bayesian_Network	1.4357547911532876e-06	Yes
R2	Matrix_Completion_SoftImpute	KNN	9.392764305020213e-05	Yes
R2	Matrix_Completion_SoftImpute	SVM	6.81356788520819e-05	Yes
R2	Matrix_Completion_SoftImpute	GAIN	1.0	No
R2	Matrix_Completion_SoftImpute	VAE	0.029837694141767325	Yes
R2	Matrix_Completion_SoftImpute	GRU	0.007884449422151876	Yes
R2	Bayesian_Network	KNN	1.8867090840674355e-08	Yes
R2	Bayesian_Network	SVM	1.2249833443285131e-08	Yes
R2	Bayesian_Network	GAIN	3.5291829749941358e-06	Yes
R2	Bayesian_Network	VAE	1.1607799062550684e-07	Yes
R2	Bayesian_Network	GRU	9.078879365214059e-08	Yes
R2	KNN	SVM	1.0	No
R2	KNN	GAIN	1.151091707013902e-05	Yes
R2	KNN	VAE	0.0016694291111959804	Yes
R2	KNN	GRU	0.010248382570579175	Yes
R2	SVM	GAIN	7.446265212857252e-06	Yes
R2	SVM	VAE	0.001024948162107411	Yes
R2	SVM	GRU	0.007867408873685974	Yes
R2	GAIN	VAE	0.0010635085832374613	Yes
R2	GAIN	GRU	0.000415040548409463	Yes
R2	VAE	GRU	1.0	No
