# Supplementary material for: Addressing Missing Data Challenges in Geriatric Health Monitoring: A Study of Statistical and Machine Learning Imputation Methods
Source: Sensors (Basel). 2025 Jan 21;25(3):614. doi: 10.3390/s25030614 (PMC11820420; doi:10.3390/s25030614)
Supplement: Supplementary file 1 [file sensors-25-00614-s001.zip › pairwise_results_mnar.csv]

Metric	Method 1	Method 2	p-Value	Significant
MSE	Expectation_Maximization	Matrix_Completion_SVD	1.8855652800904073e-05	Yes
MSE	Expectation_Maximization	Matrix_Completion_SoftImpute	1.0	No
MSE	Expectation_Maximization	Bayesian_Network	0.00015179631573975774	Yes
MSE	Expectation_Maximization	KNN	0.02278683719753746	Yes
MSE	Expectation_Maximization	SVM	3.021756798344687e-06	Yes
MSE	Expectation_Maximization	GAIN	1.0	No
MSE	Expectation_Maximization	VAE	1.0	No
MSE	Expectation_Maximization	GRU	1.0	No
MSE	Matrix_Completion_SVD	Matrix_Completion_SoftImpute	2.0431793495635048e-05	Yes
MSE	Matrix_Completion_SVD	Bayesian_Network	0.0014919277699302908	Yes
MSE	Matrix_Completion_SVD	KNN	2.381975402937822e-06	Yes
MSE	Matrix_Completion_SVD	SVM	1.3964459157128855e-07	Yes
MSE	Matrix_Completion_SVD	GAIN	2.5753930276664643e-05	Yes
MSE	Matrix_Completion_SVD	VAE	1.5407903783825845e-05	Yes
MSE	Matrix_Completion_SVD	GRU	7.0372677836893655e-06	Yes
MSE	Matrix_Completion_SoftImpute	Bayesian_Network	0.00017495506100826592	Yes
MSE	Matrix_Completion_SoftImpute	KNN	0.012535575058159363	Yes
MSE	Matrix_Completion_SoftImpute	SVM	2.018372228133983e-06	Yes
MSE	Matrix_Completion_SoftImpute	GAIN	1.0	No
MSE	Matrix_Completion_SoftImpute	VAE	1.0	No
MSE	Matrix_Completion_SoftImpute	GRU	1.0	No
MSE	Bayesian_Network	KNN	1.846761898385948e-06	Yes
MSE	Bayesian_Network	SVM	6.772201436361196e-09	Yes
MSE	Bayesian_Network	GAIN	0.00024152208918788964	Yes
MSE	Bayesian_Network	VAE	8.806708999451733e-05	Yes
MSE	Bayesian_Network	GRU	1.4840567091080648e-05	Yes
MSE	KNN	SVM	1.0540770957792024e-05	Yes
MSE	KNN	GAIN	0.0010086592271787574	Yes
MSE	KNN	VAE	0.013804123802027923	Yes
MSE	KNN	GRU	0.10891253271402622	No
MSE	SVM	GAIN	2.4306268714054893e-07	Yes
MSE	SVM	VAE	1.3198512729404136e-06	Yes
MSE	SVM	GRU	1.3473576921296808e-06	Yes
MSE	GAIN	VAE	1.0	No
MSE	GAIN	GRU	0.09548467155755706	No
MSE	VAE	GRU	1.0	No
MAE	Expectation_Maximization	Matrix_Completion_SVD	0.0005391641288053173	Yes
MAE	Expectation_Maximization	Matrix_Completion_SoftImpute	0.7211821923802222	No
MAE	Expectation_Maximization	Bayesian_Network	4.8312350278847785e-05	Yes
MAE	Expectation_Maximization	KNN	0.00011009047425659172	Yes
MAE	Expectation_Maximization	SVM	5.054250088855533e-08	Yes
MAE	Expectation_Maximization	GAIN	0.025513001174343165	Yes
MAE	Expectation_Maximization	VAE	1.0	No
MAE	Expectation_Maximization	GRU	1.0	No
MAE	Matrix_Completion_SVD	Matrix_Completion_SoftImpute	0.004077910863399895	Yes
MAE	Matrix_Completion_SVD	Bayesian_Network	1.0	No
MAE	Matrix_Completion_SVD	KNN	1.724410811192597e-06	Yes
MAE	Matrix_Completion_SVD	SVM	1.4860140677399545e-08	Yes
MAE	Matrix_Completion_SVD	GAIN	0.013853553058698951	Yes
MAE	Matrix_Completion_SVD	VAE	0.0018231386960040246	Yes
MAE	Matrix_Completion_SVD	GRU	0.00021003361913009	Yes
MAE	Matrix_Completion_SoftImpute	Bayesian_Network	0.00036082161122702173	Yes
MAE	Matrix_Completion_SoftImpute	KNN	1.3157055341370229e-05	Yes
MAE	Matrix_Completion_SoftImpute	SVM	1.620290807683812e-08	Yes
MAE	Matrix_Completion_SoftImpute	GAIN	1.0	No
MAE	Matrix_Completion_SoftImpute	VAE	1.0	No
MAE	Matrix_Completion_SoftImpute	GRU	0.13244015755495853	No
MAE	Bayesian_Network	KNN	6.602760690494418e-08	Yes
MAE	Bayesian_Network	SVM	3.458336340816154e-10	Yes
MAE	Bayesian_Network	GAIN	0.0006748749290788397	Yes
MAE	Bayesian_Network	VAE	9.127514879834495e-05	Yes
MAE	Bayesian_Network	GRU	1.1623940235894622e-05	Yes
MAE	KNN	SVM	9.202002586936607e-07	Yes
MAE	KNN	GAIN	1.599414281753105e-06	Yes
MAE	KNN	VAE	8.440029538920535e-06	Yes
MAE	KNN	GRU	0.00010904051825037493	Yes
MAE	SVM	GAIN	2.7746871968752797e-09	Yes
MAE	SVM	VAE	7.900945822448266e-09	Yes
MAE	SVM	GRU	3.054046327597827e-08	Yes
MAE	GAIN	VAE	0.5612668054049604	No
MAE	GAIN	GRU	0.004409504330583366	Yes
MAE	VAE	GRU	0.17792267807794568	No
R2	Expectation_Maximization	Matrix_Completion_SVD	1.1025782211933767e-07	Yes
R2	Expectation_Maximization	Matrix_Completion_SoftImpute	1.0	No
R2	Expectation_Maximization	Bayesian_Network	1.8406405381031327e-06	Yes
R2	Expectation_Maximization	KNN	0.0005997856880198138	Yes
R2	Expectation_Maximization	SVM	7.971858396596369e-08	Yes
R2	Expectation_Maximization	GAIN	0.47461565404068506	No
R2	Expectation_Maximization	VAE	1.0	No
R2	Expectation_Maximization	GRU	0.8554918338428732	No
R2	Matrix_Completion_SVD	Matrix_Completion_SoftImpute	1.0515386391273424e-07	Yes
R2	Matrix_Completion_SVD	Bayesian_Network	6.1942680535485845e-06	Yes
R2	Matrix_Completion_SVD	KNN	9.137970039813631e-09	Yes
R2	Matrix_Completion_SVD	SVM	5.411655246687749e-10	Yes
R2	Matrix_Completion_SVD	GAIN	1.28637221121117e-07	Yes
R2	Matrix_Completion_SVD	VAE	7.946231227700048e-08	Yes
R2	Matrix_Completion_SVD	GRU	4.186557065835341e-08	Yes
R2	Matrix_Completion_SoftImpute	Bayesian_Network	1.6262728470185558e-06	Yes
R2	Matrix_Completion_SoftImpute	KNN	0.000241945408998732	Yes
R2	Matrix_Completion_SoftImpute	SVM	4.026446635154071e-08	Yes
R2	Matrix_Completion_SoftImpute	GAIN	1.0	No
R2	Matrix_Completion_SoftImpute	VAE	1.0	No
R2	Matrix_Completion_SoftImpute	GRU	0.270189465034319	No
R2	Bayesian_Network	KNN	8.93445900838285e-09	Yes
R2	Bayesian_Network	SVM	4.292601733880662e-11	Yes
R2	Bayesian_Network	GAIN	2.3448202311566157e-06	Yes
R2	Bayesian_Network	VAE	8.636029182199119e-07	Yes
R2	Bayesian_Network	GRU	2.3035492354749948e-07	Yes
R2	KNN	SVM	1.7223082003606125e-07	Yes
R2	KNN	GAIN	1.7105577327316907e-05	Yes
R2	KNN	VAE	0.00029812327980066253	Yes
R2	KNN	GRU	0.005271266541735782	Yes
R2	SVM	GAIN	6.578788756136835e-09	Yes
R2	SVM	VAE	3.248845867365601e-08	Yes
R2	SVM	GRU	7.597894534902463e-08	Yes
R2	GAIN	VAE	0.33487149725784127	No
R2	GAIN	GRU	0.005928378101174119	Yes
R2	VAE	GRU	0.5907080213165702	No
